# Supplementary material for: Semaphorin-3F/Neuropilin-2 Transcriptional Expression as a Predictive Biomarker of Occult Lymph Node Metastases in HNSCC
Source: Cancers (Basel). 2022 Apr 30;14(9):2259. doi: 10.3390/cancers14092259 (PMC9100497; doi:10.3390/cancers14092259)
Supplement: Supplementary file 1 [file cancers-14-02259-s001.zip]

Archive with 1 entries (1 files):
- cancers-1668612-supplementary.pdf
